# Supplementary material for: Evaluation of Etest and MICRONAUT-AM Assay for Antifungal Susceptibility Testing of Candida auris: Underestimation of Fluconazole Resistance by MICRONAUT-AM and Overestimation of Amphotericin B Resistance by Etest
Source: Antibiotics (Basel). 2024 Sep 4;13(9):840. doi: 10.3390/antibiotics13090840 (PMC11428412; doi:10.3390/antibiotics13090840)
Supplement: Supplementary file 1 [file antibiotics-13-00840-s001.zip]

Archive with 1 entries (1 files):
- antibiotics-3130295-supplementary.pdf
